# Supplementary material for: Manure-biochar compost mitigates the soil salinity stress in tomato plants by modulating the osmoregulatory mechanism, photosynthetic pigments, and ionic homeostasis
Source: Sci Rep. 2024 Sep 20;14:21929. doi: 10.1038/s41598-024-73093-5 (PMC11415395; doi:10.1038/s41598-024-73093-5)
Supplement: Supplementary file 1 — Supplementary Material 1 [file 41598_2024_73093_MOESM1_ESM.xls]

## Sheet: growth
		BMC	Replication	Pl. ht	Nbp	Nlp	LA	Nefcp	Nfc	Nfp	SFW	FWP	FY	ShFW	R FW	ShDW	RDW	TDM	Chl.a	Chl. B	T Ch	MDA	H2O2	EL	AA	TSS	Pro	RWC	WSD	WRC	N	P	K	Na	Na/K
		1	1	39.9	2.33	19.5	51.52	3.25	2.7	8.775	30.25	265.444	8.4942	36.5	9.99	8.8	2.4415	11.2415	0.493	0.217065	0.710065	14.1	27.0166	32.6616	9.88889	20.3189	9.93189	67.9602	32.0398	7.70231	10.1085	1.906	7.2589	17.3124	2.38499
Treatments		1	2	42.4	3	19.5	48.9	3.5	3	10.5	30.95	324.975	10.3992	34.5	9.77	7.97	2.3644	10.3344	0.4072	0.2053	0.6125	17.3462	29.1964	36.9003	8.71832	21.7183	12.1411	60.464	39.536	12.0683	10.25	2.143	5.523	18.141	3.28463
T1= control,		1	3	38.3	3.33	18.5	49.28	3	2.2	6.6	32.35	213.51	6.83232	32.9	9.28	6.9	2.2616	9.1616	0.633	0.24321	0.87621	15.0211	30.4056	34.112	6.84313	22.8431	13.4662	62.0037	37.9963	12.9402	7.5165	2.5534	8.689	16.9696	1.953
T2 = 100% Recommended fertilizer (RF)		2	1	49.4	4	19.5	57	3.5	3	10.5	39.15	411.075	13.1544	43.57	11.21	9.41	5.0886	14.4986	0.663	0.27065	0.93365	13.5015	23.425	29.3293	8.84313	20.1843	11.9685	73.8715	26.1285	9.1727	11.1935	2.306	9.67851	15.8049	1.63299
T3 = 100% RF + 100% Biochar (3 t/ha)		2	2	44.8	3	20.5	55.49	4	2.75	11	32.6	358.6	11.4752	36.2	12.74	10.5	3.8807	14.3807	0.892	0.31053	1.20253	13.5889	25.2094	32.1137	10.2305	23.7305	14.0731	69.7042	30.2958	9.66131	9.7705	3.1163	8.59994	14.9598	1.73952
T4 = 3 tons/ha Poultry manure + RF		2	3	58.76	3	24.5	57.92	4	2.7	10.8	36.3	392.04	12.5453	38.6	13.46	9.66	3.9835	13.6435	0.843	0.25141	1.09441	14.5846	23.9361	31.2993	9.19299	24.2955	13.243	68.6385	31.3615	9.79579	14.7659	3.334	8.72137	14.2301	1.63163
T5 = 3 tons/ha Cowdung + RF		3	1	63.46	5	25.5	70.88	6	3	18	36.2	651.6	20.8512	56.9	15.65	12.85	6.0652	18.9152	1.09954	0.35081	1.45035	6.42305	15.4119	20.9955	15.2094	25.4793	16.3294	83.4063	16.5937	8.36498	12.2325	3.88	11.1357	9.098	0.817016
T6 = PBC (1:1) 3 tons/ha + RF		3	2	67.49	5.5	30.5	76.38	5	3.25	16.25	39.35	639.437	20.462	60.5	16.5	12.6	6.7848	19.3848	1.4123	0.51093	1.92323	8.81189	13.6211	21.0264	13.2843	27.2088	18.8098	79.579	20.421	8.00514	12.3865	4.123	11.4928	8.382	0.729327
T7 = PBC (1:2) 3 tons/ha + RF		3	3	73.97	6	33.5	82.51	5	3.5	17.5	41.3	722.75	23.128	57.9	15.11	13.31	6.3222	19.6322	1.3995	0.3394	1.7389	7.7172	15.9184	22.1662	12.582	30.2177	19.9396	85.8942	14.1058	8.78445	19.675	3.389	12.0142	10.4096	0.86644
T8 = CBC (1:1) 3 tons/ha + RF		4	1	68.87	6	23.5	68.34	4.9	3	14.7	31.85	468.195	14.9822	51.5	13.47	10.3	5.8339	16.1339	1.1802	0.63212	1.81232	10.6094	18.9185	24.0255	10.4618	27.9375	15.0385	75.2244	24.7756	8.4685	13.9395	3.67959	10.4928	9.84896	0.938641
T9 = CBC (1:2) 3 tons/ha + RF		4	2	56.2	4.5	26.83	73.85	4.8	2.75	13.2	35.3	465.96	14.9107	53.5	14.72	11.9	5.2685	17.1685	1.12654	0.40495	1.53149	13.3606	19.0231	22.7359	13.0231	26.1545	17.1305	82.5622	17.4378	8.31242	12.228	4.6749	11.1142	9.9841	0.898318
		4	3	60.5	4.5	24.16	69.7	3.75	3.4	12.75	40.3	513.825	16.4424	50.8	13.77	10.4	5.6797	16.0797	1.03367	0.3261	1.35977	14.0898	20.193	26.8297	14.3172	25.2242	18.9048	80.819	19.181	9.12931	15.5165	3.42309	9.93565	10.4392	1.05069
Legends		5	1	67.2	5	25.8	77.04	5	3.2	16	42.05	672.8	21.5296	59.25	14.92	13.4	5.8596	19.2596	1.12749	0.65037	1.77786	9.50154	19.2094	25.6089	10.8985	26.3053	14.4085	81.5895	18.4105	7.83253	13.795	3.57959	9.79994	10.9813	1.12055
Pht= plant height (cm)		5	2	58.2	6	25	74.55	4	3.4	13.6	32.45	441.32	14.1222	53.5	14.62	11.5	6.1166	17.6166	1.45298	0.33065	1.78363	10.6094	19.1015	23.779	13.9642	29.7205	18.4564	80.3301	19.6699	8.51561	15.335	3.48468	11.1785	10.8462	0.970269
Nbp = number of branch plant-1	AA= Ascorbate acid (mg/g FW)	5	3	56.7	4.5	26.75	67.65	5	2.8	14	37.47	524.58	16.7866	48.2	13.5	10.6	6.2965	16.8965	0.969691	0.47018	1.43987	13.3361	21.7632	23.3578	10.5604	25.9284	17.6656	84.2015	15.7985	8.93323	13.5465	5.05	9.92137	9.01644	0.90879
Nlp= number of compound leaves plant-1	TSS= Total soluble sugar(mg g-1 FW)	6	1	67	6	32.5	74.58	7	3.33	23.31	40.28	938.927	30.0457	65.5	16.45	12.65	6.5021	19.1521	1.39691	0.52128	1.91819	5.82503	12.0231	15.9123	12.0348	27.9375	21.225	82.9868	17.0132	9.03438	15.9625	4.69	12.8928	8.31382	0.644843
LA= Leaf area (cm2)	Pro = pro;line (mg g-1 FW)	6	2	74.2	6.8	29.5	84.74	6	3.73	22.38	39.2	877.296	28.0735	70.4	17.55	13.75	6.9133	20.6633	1.42332	0.46065	1.88397	7.59642	11.193	17.1393	15.0937	30.8098	20.0094	87.8502	12.1498	7.50079	16.14	4.2913	13.5714	7.97868	0.587906
Nefcp= number of effective flower cluster plant-1	RWC= Relative water content (%)	6	3	76.2	5	28.5	79.8	6	4.03	24.18	36.4	880.152	28.1649	68.7	16.5	12.7	6.7077	19.4077	1.3693	0.3665	1.7358	6.31846	14.2094	19.4771	16.8728	32.702	25.7361	86.3104	13.6896	7.56494	19.9085	3.9532	14.2499	8.3841	0.588361
Nfc= Number of fruit cluster-1	WSD= water saturation deficit	7	1	73.75	8	35.8	93.6	6.9	3.73	25.737	38.5	990.875	31.708	67.5	18.45	14.82	6.7334	21.5534	1.38733	0.44212	1.82945	6.50154	12.1015	14.7755	15.9375	37.8074	28.6794	84.8187	15.1813	9.30153	19.0325	4.47959	14.7357	6.8813	0.466983
Nfp= number of fruit plant-1	WRC = water retention capacity (%)	7	2	78.42	6	33	87.12	5.9	3.73	22.007	44.4	977.111	31.2675	74.2	20.15	15.2	7.4787	22.6787	1.56	0.4743	2.0343	4.33606	10.0166	12.8064	13.5449	38.1656	29.4061	90.9761	9.02389	7.52807	18.605	4.68468	14.9142	5.94616	0.398691
SFW= Soingle fruit weight (g)	N = leaf N content (mg g -1 DW)	7	3	70.15	7	32.75	91.39	6.9	3.83	26.427	36.45	963.264	30.8245	68.75	17.92	15.3	8.6095	23.9095	1.6425	0.5445	2.187	6.08985	10.1964	17.9462	17.6576	34.8503	26.3885	86.0818	13.9182	8.00698	17.075	5.55	14.5571	6.21644	0.427039
FWP = fruit weight plant-1	P = leaf P content (mg g -1 DW)	8	1	74.3	6	33	79.92	7.5	3.8	28.5	39.6	1128.6	36.1152	67.76	18.4	14.6	7.0932	21.6932	1.52969	0.55037	2.08006	6.33606	12.6898	16.7755	13.9642	30.5035	22.7894	90.0129	9.98707	2.32958	18.213	3.5512	13.0357	5.94616	0.456146
FY = fruit yield (t ha-1)	K= leaf K content (mg g -1 DW)	8	2	72.7	5.8	32	87.75	6.5	4.1	26.65	42.6	1135.29	36.3293	71.3	17.26	13.46	7.3759	20.8359	1.59691	0.33065	1.92756	6.31846	13.1964	15.06	15.4056	32.9375	19.6815	81.8315	18.1685	2.5523	17.736	3.9732	14.0142	7.91644	0.564886
ShFW= Shoot fresh weigth (g)	Na= leaf Na content (mg g -1 DW)	8	3	83.66	5.2	30	80.5	8.5	4.5	38.25	40.55	1551.04	49.6332	68.9	16.9	14.1	7.0675	21.1675	1.62332	0.47018	2.0935	5.33749	15.4056	19.9462	13.7954	32.6065	23.3966	88.2184	11.7816	2.24772	14.959	4.9	12.8571	7.35158	0.571792
RFW = Root fresh weight (g)	Na/K= ratio	9	1	70.16	6.5	36.5	88.06	7.25	4.1	29.725	40.05	1190.49	38.0956	67.5	18.62	14.65	6.831	21.481	1.4193	0.55037	1.96967	5.59642	10.9319	13.7878	15.0937	38.9375	27.2564	86.0733	13.9267	5.26185	20.6395	4.67959	14.6928	6.71382	0.456947
ShDW= shoot dry weight (g)		9	2	74.19	7.8	31.5	93.86	8	4.18	33.44	41.55	1389.43	44.4618	74.2	18.22	16.35	8.01	24.36	1.34733	0.365	1.71233	4.76065	13.1411	12.5823	17.0649	42.6487	28.1256	89.468	10.5432	4.49948	14.728	5.6749	14.4714	5.57868	0.385498
RDW= Root dry weight (g)		9	3	80.67	7.5	34.5	96.4	7	3.47	24.29	38.65	938.809	30.0419	71.75	18.83	14.12	7.0418	21.1618	1.76749	0.47018	2.23767	4.38479	12.4662	15.0213	18.8618	37.3885	25.185	89.4568	10.5432	4.49948	18.0165	3.82309	15.2499	5.7841	0.379287
TDM =n Total dry matter (g)

## Sheet: Sheet1
BM	Replication	Bra	pht	LA	CP	FC	FP	SFW	FW
1	1	4	39	61.95	4.21	2.8	9.6	24.5	235.2
1	2	5	41.5	57.9	3.5	2.9	10.42	21.3	221.946
1	3	3	37.4	50.08	4	2.55	8.8	25.65	225.72
2	1	4.75	51.3	71	4	3.15	15.9	32.65	519.135
2	2	5	46.7	65.58	5	3.65	17.25	26.1	450.225
2	3	6	60.66	75	5	3.5	17.25	30.8	531.3
3	1	9	60.66	86.72	8	3.23	23.64	33.5	791.94
3	2	11	64.69	105.95	7	4.03	25.01	38.55	964.135
3	3	8	71.17	97.4	7	4.53	29.51	43.05	1270.41
4	1	7	69.17	81.209	7	3.18	21.26	32.15	683.509
4	2	8	56.5	99.8	7	3.43	23.01	35.6	819.156
4	3	7	60.8	89.8	6	3.91	22.46	40.6	911.876
5	1	10	72.5	112.19	8	4.09	30.02	44.35	1331.39
5	2	11	63.5	102.06	7	4.18	24.56	34.75	853.46
5	3	8	62	117.67	8	3.47	26.06	39.77	1036.41
6	1	5	52.8	79.546	7	2.83	21.81	38.38	837.068
6	2	7	60	88.2	6	3.23	20.38	34.8	709.224
6	3	8	62	94.27	6	3.53	21.18	32.5	688.35
7	1	5	56	76.98	6	3.53	21.18	31.8	673.524
7	2	8	60.67	82.91	5	3.53	17.65	37.7	665.405
7	3	5	52.4	87.8	6	3.63	21.78	29.75	647.955

## Sheet: Sheet2
	Treat	Ht									Branch no
Pl. ht (cm)	T1	40.2									2.89	Treat	BNO									leaf no.											Leaf area (cm2)												Final F. Weight	Treat	FWP
40.2	T2	50.9867	26.8325								0.504166	T1	2.89									19.1667	Treat	LNO									49.9	Treat	LA										267.976	T1	267.976
2.0664	T3	68.3067	69.9171								3.33333	T2	3.33333									0.57735	T1	19.1667									1.41577	T1	49.9										25.7756	T2	387.238
50.9867	T4	61.8567	-9.44271								0.527525	T3	5.5									21.5	T2	21.5									56.8033	T2	56.8033	13.8343									387.238	T3	671.262
5.11397	T5	60.7	-1.86991									T4	5									2.64575	T3	29.8333	55.6522								1.22688	T3	76.59	53.487									26.565	T4	482.66
	T6	72.4667									5.5	T5	5.16667										T4	24.83	29.5478									T4	70.63	41.5431										T5	546.233
68.3067	T7	75.1067									0.5	T6	5.93333									29.8333	T5	25.85	34.8696								76.59	T5	73.08	46.4529									671.262	T6	898.792
5.30238	T8	76.0867										T7	7									4.04145	T6	30.1667	57.3913								5.81668	T6	79.7067	59.7328									35.0023	T7	1271.64
	T9	75.6067									5	T8	5.66667										T7	33.85	76.6087									T7	90.7033	81.7702										T8	977.083
61.8567		2.0664									0.866025	T9	7.26667									24.83	T8	31.6667	65.2174								70.63	T8	82.7233	65.7782									482.66	T9	1172.91
5.44303		5.11397											0.504166									1.76321	T9	34.1667	78.2609								2.87031	T9	92.7733	85.9185									27.0128		25.7756
		5.30238									5.16667		0.527525											0.57735											1.41577												26.565
60.7		5.44303									0.763763		0.5									25.85		2.64575									73.08		1.22688										546.233		35.0023
5.67891		5.67891											0.866025									0.876071		4.04145									4.86453		5.81668										47.2493		27.0128
		4.83873									5.93333		0.763763											1.76321											2.87031												47.2493
72.4667		4.14652									0.90185		0.90185									30.1667		0.876071									79.7067		4.86453										898.792		34.7874
4.83873		5.92018											1									2.08167		2.08167									5.08064		5.08064										34.7874		13.8052
		5.30238									7		0.40833											1.69337											3.29412												91.9863
75.1067											1		0.680686									33.85		1.52753									90.7033		4.36287										977.083		105.825
4.14652																						1.69337		2.50925									3.29412		4.27487										13.8052
											5.66667
76.0867											0.40833											31.6667											82.7233												1271.64
5.92018																						1.52753											4.36287												91.9863
											7.26667
75.6067											0.680686											34.1667											92.7733												1172.91
5.30238																						2.50925											4.27487												105.825
